# Supplementary material for: Analysis of the Structural Characteristics and Psychometric Properties of the Multiple Sclerosis Intimacy and Sexuality Questionnaire (MSISQ-15): A Systematic Review and Meta-Analysis
Source: Diagnostics (Basel). 2025 Nov 9;15(22):2836. doi: 10.3390/diagnostics15222836 (PMC12651842; doi:10.3390/diagnostics15222836)
Supplement: Supplementary file 1 [file diagnostics-15-02836-s001.zip]

Archive with 1 entries (1 files):
- diagnostics-3950358-supplementary.pdf
